# Supplementary material for: Thermal comfort perception among park users in Prague, Central Europe on hot summer days—A comparison of thermal indices
Source: PLoS One. 2025 Jan 16;20(1):e0299377. doi: 10.1371/journal.pone.0299377 (PMC11737675; doi:10.1371/journal.pone.0299377)
Supplement: S1 Table — (XLSX) [file pone.0299377.s002.xlsx]

## Sheet: survey
no	1	2	3	4	5	6	7	8	9	10	11	12	13	14	15	16	17	18	19	20	21	22	23	24	25	26	27	28	29	30	31	32	33	34	35	36	37	38	39	40	41	42	43	44	45	46	47	48	49
PARK	Royal Preserve	Royal Preserve	Royal Preserve	Royal Preserve	Royal Preserve	Royal Preserve	Royal Preserve	Royal Preserve	Royal Preserve	Royal Preserve	Royal Preserve	Royal Preserve	Royal Preserve	Royal Preserve	Royal Preserve	Royal Preserve	Royal Preserve	Royal Preserve	Royal Preserve	Royal Preserve	Royal Preserve	Royal Preserve	Royal Preserve	Royal Preserve	Royal Preserve	Royal Preserve	Royal Preserve	Royal Preserve	Royal Preserve	Royal Preserve	Royal Preserve	Royal Preserve	Royal Preserve	Royal Preserve	Royal Preserve	Royal Preserve	Royal Preserve	Royal Preserve	Royal Preserve	Royal Preserve	Royal Preserve	Royal Preserve	Royal Preserve	Royal Preserve	Royal Preserve	Royal Preserve	Royal Preserve	Royal Preserve	Royal Preserve
week-time	weekend	weekend	weekend	weekend	weekend	weekend	weekend	weekend	weekend	weekend	weekend	weekend	weekend	weekend	weekend	weekend	weekend	weekend	weekend	weekend	weekend	weekday	weekday	weekday	weekday	weekday	weekday	weekday	weekday	weekday	weekday	weekday	weekday	weekday	weekday	weekday	weekday	weekday	weekday	weekday	weekday	weekday	weekday	weekday	weekday	weekday	weekday	weekday	weekday
day-time	morning	morning	morning	morning	morning	morning	afternoon	afternoon	afternoon	afternoon	afternoon	afternoon	afternoon	afternoon	evening	evening	evening	evening	evening	evening	evening	morning	morning	morning	morning	morning	morning	afternoon	afternoon	afternoon	afternoon	afternoon	afternoon	afternoon	afternoon	afternoon	afternoon	afternoon	evening	evening	evening	evening	evening	morning	morning	morning	afternoon	afternoon	afternoon
thermal perception	1	1	2	2	4	2	2	2	1	2	4	2	2	3	1	3	2	3	3	2	2	1	3	2	2	4	1	1	3	3	3	2	1	3	4	2	1	2	1	2	1	2	1	1	3	2	3	4	2
sex	woman	man	woman	woman	woman	woman	woman	woman	woman	woman	woman	man	woman	woman	woman	woman	man	woman	woman	woman	man	woman	woman	woman	man	man	man	woman	woman	man	woman	woman	man	woman	woman	man	man	woman	woman	man	woman	woman	woman	man	woman	man	man	woman	woman
age	young	young	young	young	young	young	young	young	young	young	young	young	young	young	young	young	young	young	young	young	young	elderly	young	elderly	young	elderly	young	young	young	young	middle	young	young	young	young	young	young	young	young	young	young	young	young	middle	young	young	young	young	young
activity	low-active	low-active	low-active	low-active	low-active	low-active	low-active	low-active	low-active	low-active	low-active	low-active	low-active	low-active	low-active	low-active	high-active	low-active	low-active	low-active	low-active	low-active	low-active	high-active	high-active	low-active	low-active	low-active	low-active	high-active	low-active	low-active	high-active	low-active	low-active	high-active	high-active	low-active	low-active	high-active	low-active	low-active	high-active	low-active	low-active	high-active	high-active	low-active	low-active
activity in detail	walk	walk	walk	walk	walk	walk	sit	sit	walk	sit	walk	sit	sit	sit	sit	walk	run	sit	sit	sit	walk	walk	walk	run	run	walk	walk	walk	sit	run	walk	sit	run	sit	walk	run	run	sit	walk	run	walk	walk	run	walk	walk	run	run	walk	walk
TEMP	26.5	27.1	26.7	26.8	28.4	31.1	31.2	31.6	27.5	29.3	26.8	31.1	28.2	31.5	34.9	31.1	31.4	31.4	29.1	31.6	31.5	24.2	24.4	21.3	22.2	18.8	19.1	19.8	21.3	21.5	19.3	21.8	21.4	23.4	21.9	21.6	23.9	24.4	24.8	25.2	25.6	25.6	25.7	27.1	27.8	28.9	29.7	31.9	32.3
humidity	44.1	43.1	37.7	42.5	37.9	34.7	34.5	31.4	35.4	32.4	38.7	34.4	33.2	34.2	28.5	31.6	29.7	29.4	31.1	28.3	28.7	42.1	42.5	44.3	43.7	44.3	46.8	46.1	39.1	41.7	49.6	47.1	45.5	41.7	43.1	45.1	44.6	36.6	37.1	36.1	35.1	34.6	33.5	45.9	44.5	41.4	41.1	41.8	41.8
wind	1.8	1.3	1.1	1.1	1.8	1.1	1.1	1.9	1.4	1.1	1.5	1.4	2.3	1.1	1.1	1.8	1.1	1.7	1.9	1.7	1.1	1.1	1.1	2.4	1.8	1.1	1.4	1.8	1.3	1.9	1.1	1.8	1.7	1.1	1.6	1.9	1.1	1.1	1.1	1.1	1.1	1.1	1.1	1.1	1.8	1.5	1.7	1.4	1.4
HI	25.7	26.3	25.5	26.1	27.6	31.7	29.6	31.8	26.1	28.1	25.7	29.3	26.7	29.8	35.2	28.7	31.2	29.1	27.5	29.1	31.3	23.1	23.3	21.6	21.5	16.9	17.3	18.3	21.4	21.7	17.7	21.1	19.2	22.3	21.1	21.1	22.9	22.8	23.3	23.7	24.1	24.1	24.1	26.6	27.3	28.7	29.7	33.3	34.1
WBGT	25.5	26.7	23.2	26.1	25.4	25.3	25.9	26.1	25.5	26.9	21.1	23.9	24.1	24.6	26.5	26.1	26.5	26.7	22.1	24.2	23.1	19.1	19.2	21.2	21.1	17.9	17.3	17.3	19.9	21.6	21.1	21.1	21.8	19.9	21.2	21.2	17.7	18.4	18.9	19.2	19.4	19.4	19.2	22.1	22.4	23.1	26.2	29.6	27.9
UTCI	31.3	31.8	31.1	31.3	31.9	32.8	32.2	34.2	31.1	33.1	26.9	31.8	29.4	31.2	36.1	32.9	34.1	33.3	28.7	31.7	31.1	23.5	23.8	25.1	26.4	22.6	22.1	21.9	25.1	26.3	24.2	25.1	25.3	25.7	26.4	25.2	23.8	23.2	23.9	24.3	24.5	24.4	24.4	27.3	27.9	29.1	32.1	36.4	34.5
PET	31.9	33.5	32.4	33.1	34.2	37.9	37.7	36.9	32.5	35.8	26.2	32.4	31.1	34.8	41.1	34.8	36.5	36.6	28.9	32.9	31.9	25.2	25.5	23.5	26.6	21.7	21.6	21.1	26.9	26.5	22.8	24.4	25.4	31.2	27.4	24.6	25.8	24.9	25.8	26.4	26.4	26.4	26.3	29.3	27.3	29.4	33.4	39.1	36.6
[truncated: 551 more columns]
